# Supplementary material for: The Distribution of Puumala orthohantavirus Genome Variants Correlates with the Regional Landscapes in the Trans-Kama Area of the Republic of Tatarstan
Source: Pathogens. 2021 Sep 10;10(9):1169. doi: 10.3390/pathogens10091169 (PMC8471081; doi:10.3390/pathogens10091169)
Supplement: Supplementary file 1 [file pathogens-10-01169-s001.zip]

Archive with 1 entries (1 files):
- pathogens-1331703-supplementary.pdf
